# Supplementary material for: Mutations in Epigenetic Regulation Genes in Gastric Cancer
Source: Cancers (Basel). 2021 Sep 13;13(18):4586. doi: 10.3390/cancers13184586 (PMC8467700; doi:10.3390/cancers13184586)
Supplement: Supplementary file 1 [file cancers-13-04586-s001.zip]

Archive with 1 entries (1 files):
- cancers-1352471-supplementary.xlsx
